# Supplementary material for: Quantification of Ectopic Fusobacterium Colonisation in Colorectal Cancer Using a Newly Developed nusG-Directed PCR Method
Source: Int J Mol Sci. 2026 May 28;27(11):4865. doi: 10.3390/ijms27114865 (PMC13257272; doi:10.3390/ijms27114865)
Supplement: Supplementary file 1 [file ijms-27-04865-s001.zip]

Archive with 1 entries (1 files):
- ijms-4251870-supplementary.pdf
